# Supplementary material for: Psychological impact of the 2023 Kahramanmaraş earthquakes: a systematic review and meta-analysis of PTSD, depression, and anxiety among Turkish adults
Source: Front Public Health. 2025 Aug 26;13:1664212. doi: 10.3389/fpubh.2025.1664212 (PMC12417135; doi:10.3389/fpubh.2025.1664212)
Supplement: Supplementary file 3 [file Data_Sheet_3.xlsx]

## Sheet: Sheet 1 - SEPA_Item-Level_Descr
SEPA_Item-Level_Descriptive_Statistics
Item	Mean	SD	Skewness	Kurtosis	Item-Total Correlation
Item 1	78.5	12.3	-0.45	0.12	0.68
Item 2	75.2	13.1	-0.32	0.05	0.65
Item 3	73.4	14.0	-0.25	-0.1	0.62
Item 4	80.1	11.8	-0.5	0.15	0.7
Item 5	79.3	12.5	-0.42	0.08	0.72
Item 6	77.6	13.0	-0.36	0.03	0.69
Item 7	76.9	12.7	-0.38	0.04	0.66
Item 8	78.0	12.9	-0.35	0.06	0.67
Item 9	74.5	13.5	-0.28	-0.05	0.64
Item 10	75.0	14.1	-0.3	-0.02	0.65
Item 11	72.1	14.3	-0.21	-0.15	0.61
Item 12	73.8	14.0	-0.26	-0.09	0.63
Item 13	81.2	11.2	-0.55	0.18	0.74
Item 14	79.0	12.0	-0.48	0.1	0.71
Item 15	76.7	12.8	-0.4	0.06	0.69
Item 16	78.4	12.4	-0.44	0.12	0.72
Item 17	77.1	12.9	-0.39	0.07	0.7
Item 18	76.0	13.1	-0.34	0.05	0.68
Item 19	74.8	13.3	-0.29	-0.04	0.65
Item 20	77.6	12.6	-0.37	0.02	0.69
Item 21	72.4	14.4	-0.22	-0.12	0.6
Item 22	71.8	14.8	-0.18	-0.14	0.59
Item 23	75.9	13.7	-0.33	-0.01	0.66
