# Supplementary material for: Psychological impact of the 2023 Kahramanmaraş earthquakes: a systematic review and meta-analysis of PTSD, depression, and anxiety among Turkish adults
Source: Front Public Health. 2025 Aug 26;13:1664212. doi: 10.3389/fpubh.2025.1664212 (PMC12417135; doi:10.3389/fpubh.2025.1664212)
Supplement: Supplementary file 4 [file Data_Sheet_4.xlsx]

## Sheet: Export Summary
	This document was exported from Numbers. Each table was converted to an Excel worksheet. All other objects on each Numbers sheet were placed on separate worksheets. Please be aware that formula calculations may differ in Excel.
	Numbers Sheet Name	Numbers Table Name	Excel Worksheet Name
	General
		Quality_Assessment_of_Included_Studies	General - Quality_Assessment_of
	Number
		Table 1	Number

## Sheet: General - Quality_Assessment_of
Quality_Assessment_of_Included_Studies
Study (First Author, Year)	Clear Research Question	Defined Population	Participation Rate ≥50%	Consistent Inclusion Criteria	Valid PTSD Measurement Tool	Exposure Measured Before Outcome	Statistical Adjustments	Outcome Data Clearly Reported	Overall Quality Rating
Kaya et al., 2024	Yes	Yes	Yes	Yes	Yes	N/A	Yes	Yes	High
Taşkın et al., 2025	Yes	Yes	Yes	Yes	Yes	N/A	Yes	Yes	High
Alpay et al., 2024	Yes	Yes	Yes	Yes	Yes	N/A	Yes	Yes	High
İlhan et al., 2023	Yes	Yes	Yes	Yes	Yes	N/A	Yes	Yes	High
Yılmaz & Erdem, 2025	Yes	Yes	Yes	Yes	Yes	N/A	Yes	Yes	High
Filazoğlu Çokluk et al., 2025	Yes	Yes	Yes	Yes	Yes	N/A	Yes	Yes	High
Akçay et al., 2024	Yes	Yes	Yes	Yes	Partial	N/A	No	Yes	Moderate
Kıymış & Fakiroğlu, 2025	Yes	Yes	Yes	Yes	Yes	N/A	Yes	Yes	High

## Sheet: Number
Table 1
Study (First Author, Year)	Quality Rating	Criteria Met (out of 9)	Notes
İlhan et al., 2023	Moderate	7/9	Convenience sample; no adjustment for confounders
Alpay et al., 2024	High	8/9	Strong sampling and clear outcome reporting
Yılmaz & Erdem, 2025	Moderate	7/9	Limited generalizability
Akçay et al., 2024	High	9/9	Nationally representative sample
Kıymış & Fakiroğlu, 2025	Moderate	6/9	Missing data handling unclear
Filazoğlu Çokluk et al., 2025	Moderate	6/9	Small shelter-based sample
Kaya et al., 2024	High	8/9	Clear cutoffs and validated scales
Taşkın et al., 2025	Moderate	7/9	Moderate design with community outreach
