# Supplementary material for: Psychological impact of the 2023 Kahramanmaraş earthquakes: a systematic review and meta-analysis of PTSD, depression, and anxiety among Turkish adults
Source: Front Public Health. 2025 Aug 26;13:1664212. doi: 10.3389/fpubh.2025.1664212 (PMC12417135; doi:10.3389/fpubh.2025.1664212)
Supplement: Supplementary file 5 [file Data_Sheet_5.xlsx]

## Sheet: Sheet 1 - Funnel_Plot_Data__Pre
Funnel_Plot_Data__Prevalence_vs_SE_
Study	Prevalence	Standard Error
Alpay et al., 2024	541	0.0217
İlhan et al., 2023	514	0.0255
Yılmaz & Erdem, 2025	0.29	0.0226
Kaya et al., 2024	362	0.0236
