# Supplementary material for: Psychological impact of the 2023 Kahramanmaraş earthquakes: a systematic review and meta-analysis of PTSD, depression, and anxiety among Turkish adults
Source: Front Public Health. 2025 Aug 26;13:1664212. doi: 10.3389/fpubh.2025.1664212 (PMC12417135; doi:10.3389/fpubh.2025.1664212)
Supplement: Supplementary file 6 [file Data_Sheet_6.xlsx]

## Sheet: Sheet 1 - Forest_Plot_Data_for_
Forest_Plot_Data_for_PTSD_Prevalence
Study	Sample Size	PTSD Prevalence (%)	Number with PTSD	95% CI
Alpay et al., 2024	527	54.1	285	49.7–58.5
İlhan et al., 2023	383	51.4	196	46.5–56.3
Yılmaz & Erdem, 2025	400	29.0	115	24.5–33.5
Kaya et al., 2024	412	36.2	149	31.5–40.9
