# Supplementary material for: Psychological impact of the 2023 Kahramanmaraş earthquakes: a systematic review and meta-analysis of PTSD, depression, and anxiety among Turkish adults
Source: Front Public Health. 2025 Aug 26;13:1664212. doi: 10.3389/fpubh.2025.1664212 (PMC12417135; doi:10.3389/fpubh.2025.1664212)
Supplement: Supplementary file 7 [file Data_Sheet_7.xlsx]

## Sheet: Sheet 1 - Final_Cleaned_Data_Ex
Final_Cleaned_Data_Extraction_Table
Author(s)	Year	Location	Sample Size (N)	Population Description	PTSD Prevalence (%)	Depression Prevalence (%)	Anxiety Prevalence (%)	Assessment Tools Used	Time Since Earthquake	Main Risk Factors Identified	Study Design	Key Findings
Kaya et al.	2024	Hatay (temporary camp)	412	Adults living in container camp in Hatay	Moderate-to-severe: 36.2%, Severe: 17.5%	Not reported	Not reported	Post-Traumatic Diagnostic Scale (PDS), Turkish version	12 months	Female gender, psychiatric history, earthquake exposure severity, low resilience	Cross-sectional	PTSD severity associated with gender, psychiatric history, and low resilience
Taşkın et al.	2025	Kahramanmaraş	624	Adults in Kahramanmaraş community sample	Not directly reported; Mean PTSD score: 57.9 ± 14.91 (PCL)	Not reported	Not reported	PCL-C (PTSD Checklist – Civilian version), Turkish	12 months	Home destruction, relocation, job loss, bereavement, alienation, low recovery	Cross-sectional	High PTSD associated with loss, displacement, and lack of neighborhood recovery
Alpay et al.	2024	Mersin (displaced survivors)	527	Displaced adults from earthquake region now in Mersin	54.1% (ICD-11 criteria)	Not reported	Not reported	International Trauma Questionnaire (ICD-11), Turkish	2 months	Female gender, personal/family injury, ≥4 trauma types	Cross-sectional	High PTSD linked with multiple traumas and displacement
İlhan et al.	2023	Kırıkkale (emergency department)	383	Adult patients at emergency dept., mixed origin	51.4% (PCL-5)	Not reported	Not reported	PCL-5 (DSM-5 PTSD Checklist), Turkish	3 months	Female gender (OR=4.54), bereavement, ER visit, low social support	Cross-sectional	Gender, bereavement, and ER treatment predicted high PTSD
Yılmaz & Erdem	2025	Hatay (tent camps)	400	Adults in temporary shelters in Antakya and Defne	29.0%	38.8%	Not reported	PCL-5 and BDI, Turkish versions	4 months	Unemployment, bereavement, prior psychiatric history, alcohol, smoking, fear	Cross-sectional	PTSD 29%, depression 38.8%; multiple socio-demographic risk factors identified
Filazoğlu Çokluk et al.	2025	Antakya (tent camp)	923	Survivors with bereavement living in tent city	Not reported; Mean PTSD score: ~55	BDI-II: 53.3 ± 5.3	BAI: 45.6 ± 4.5	PCL-5, BDI-II, BAI (Turkish versions)	9 months	Bereavement, female gender, low support, high trauma exposure	Cross-sectional	Severe depression and anxiety; high comorbidity with PTSD symptoms
Akçay et al.	2024	11 provinces (multi-site)	2034	General population from 11 affected provinces	Not reported; Mean trauma score = 64.6	Not measured	Not measured	Post-EQ Trauma Scale (Tanhan & Kayri, 2013)	2–4 months	Displacement, hopelessness, multiple trauma exposures	Cross-sectional + qualitative	High trauma levels; thematic findings include helplessness and sadness
Kıymış & Fakiroğlu	2025	9 affected provinces	662	Community-based survivors across 9 provinces	Mean PTSD score ≈ 64/80	Depression = 2.92/5	Anxiety = 3.21/5	CAPS-5 symptom scale, PROMIS Depression & Anxiety short forms	6 months	Event severity, PTSD predicting anxiety (β=0.936) and depression (β=0.643)	Cross-sectional, SEM	PTSD highly correlated with anxiety and depression in structural model
